# Supplementary material for: Disparities in Influenza Control and Surveillance in Latin America and the Caribbean
Source: Viruses. 2025 Feb 5;17(2):225. doi: 10.3390/v17020225 (PMC11861997; doi:10.3390/v17020225)
Supplement: Supplementary file 1 [file viruses-17-00225-s001.zip]

Archive with 1 entries (1 files):
- viruses-3366462-supplementary.pdf
